# Supplementary material for: PixlMap: A generalisable pixel classifier for cellular phenotyping in multiplex immunofluorescence images
Source: PLoS One. 2025 Dec 3;20(12):e0317865. doi: 10.1371/journal.pone.0317865 (PMC12674528; doi:10.1371/journal.pone.0317865)
Supplement: S1 Data — (TXT) [file pone.0317865.s003.txt]

import qupath.lib.images.writers.ome.OMEPyramidWriter import qupath.lib.images.servers.ImageServers  def currentImageServer = getCurrentServer() def numChannels = currentServer.nChannels()  server = ImageServers.pyramidalize(currentImageServer) imageName = getCurrentImageNameWithoutExtension() for (int channelIndex = 0; channelIndex < numChannels; channelIndex++) { logger.warn("Extracting channel ${channelIndex+1}/$numChannels ")  def currentChannelName = currentImageServer.getChannel(channelIndex).getName()  newName = currentChannelName.replace(" ","").replace("(","_").replace(")","") def pathOutput = 'DIRECTORY_PATH/' + imageName + '_' + newName + '.ome.tif'  new OMEPyramidWriter.Builder(server)    .downsamples(server.getPreferredDownsamples()) 
   .tileSize(512     .channels(channelIndex)          .parallelize()                 .losslessCompression()          .build()    .writePyramid(pathOutput)  } print("finished")
